# Supplementary material for: Leprosy as immune reconstitution inflammatory syndrome in patients living with HIV: Description of French Guiana’s cases over 20 years and systematic review of the literature
Source: PLoS Negl Trop Dis. 2022 Mar 4;16(3):e0010239. doi: 10.1371/journal.pntd.0010239 (PMC8947598; doi:10.1371/journal.pntd.0010239)
Supplement: S1 Table — Legend: F: female; M: male; MtF: male-to-female; SL: skin lesion(s); T1R: type 1 reaction state; T2R: type 2 reaction state; U: ulceration; NT: neuritis; NFI: nerve fonction impairment; Se: sensitive; Mo: motor;1: before MDT introduction; 2: after MDT introduction;?: doubt about the classification; NA: missing information. (XLSX) [file pntd.0010239.s002.xlsx]

## Sheet: Feuil1
Author, year of publication	Origin of patient	Sex	Age	Delay between HAART and IRIS (weeks)	CD4 at initiation of HAART (cells/mm3)	CD4 at the onset of IRIS (cells/mm3)	Fold increase of CD4 (ratio CD4 at the onset of IRIS/CD4 at initiation of HAART)	Plasma HIV RNA level at initiation of HAART (copies/ml)	Plasma HIV RNA level at the onset of IRIS (copies/ml)	Clinical manifestations	Ridley-Jopling	WHO	IRIS
Lawn, 2003	Uganda	M	37	4	10	70	7.0	120000	<50	SL/T1R 1	BT	PB	1
Couppie, 2004	Haiti	M	54	6	87	257	3.0	19000	650	SL/ T1R1/ U2	BB/BT	PB	1
	French guiana	M	40	14	130	278	2.1	40701	68	SL/T1R1/U1/NT1 + NFI Se	TT	PB	4
	Haiti	F	39	12	31	171	5.5	62700	50	SL/T1R1/NT1	TT	PB	4
Pereira, 2004	Brazil	F	38	2024-08-01	73	270	3.7	610000	NA	SL/T1R1	BT	PB	1
	Brazil	M	25	2024-08-01	35	100	2.9	260000	NA	SL/T1R1	BT	PB	1
Pignataro, 2004	Brazil	M	48	8	147	499	3.4	300	<80	SL//T1R1/ U1	BT	PB	1
	Brazil	F	34	4	37	200	5.4	53000	2200	SL/T1R1/U1	BL	PB	3
Visco-Comandini, 2004	Brazil	MtF	32	8	7	90	12.9	NA	NA	SL/T1R?/NT	TT	PB	1
Sarazin, 2005	Haiti	M	44	24	105	268	2.6	159000	<50	SL	TT	PB	1
Narang, 2005	India	M	28	8	125	280	2.2	150000	1750	SL/T1R 1/NT1 + NFI Se	TT	PB	1
Lara, 2006	Mexico	M	30	4	NA	248	NA	NA	undetectable	SL	TT	PB	1
Singal, 2006	India	M	32	4	108	224	2.1	NA	NA	SL/T1R1/NT1 + NFI Mo	BL	MB	2
Mukhopadhyay,2006	India	M	30	10	111	185	1.7	NA	NA	SL/T1R1	BT	PB	1
Caruso, 2007	Brazil	F	28	24	2	57	28.5	2200000	<80	SL/T1R 2/ U2	BT	MB	4
Kharkar, 2007	India	M	35	12	299	504	1.7	NA	NA	SL/T1R1/ U1	BT	MB	1
	India	M	42	8	114	184	1.6	NA	NA	SL/T1R1	BT	MB	1
Talhari, 2007	Brazil	M	35	14	92	426	4.6	NA	8300	SL/NT	BL/BT	PB	1
Deps, 2008	Brazil	M	28	10	33	NA	NA	6310	NA	SL/T1R 2/ U2	BT	PB	4
	Brazil	M	27	4	NA	170	NA	9230	NA	SL/T1R 2	BT	PB	4
Batista, 2008	Brazil	M	32	8	14	172	12.3	213000	69000	SL/T1R1/NT1 + NFI Mo	BT	MB	1
	Brazil	M	53	8	104	235	2.3	NA	undetectable	SL/T1R1 /NT1 + NFI Mo	TT	PB	2
Trope, 2008	Brazil	M	31	16	40	130	3.3	81000	NA	SL/T1R1/NT1	BB	MB	1
	Brazil	M	33	5	47	643	13.7	87000	NA	SL/T1R1/U1	BB	MB	1
	Brazil	F	30	3	52	475	9.1	NA	undetectable	SL/T1R 1/U1	BT	PB	1
	Brazil	M	50	8	18	288	16.0	NA	NA	SL//T1R1/ U1	BB	MB	1
	Brazil	M	32	16	232	383	1.7	NA	NA	SL/T2R1 /NT1?	BL	MB	1
Talhari, 2008	Brazil	M	32	4	71	257	3.6	NA	NA	SL/T1R1/U2	BL/BT	MB	1
	Brazil	M	25	20	6	77	12.8	100000	undetectable	SL/T1R 2	BL/BT	MB	4
Mehta, 2008	India	F	35	4	67	114	1.7	NA	NA	SL/T1R1/NT1 + NFI Se	BT	MB	1
Kar, 2009	India	F	32	7	125	333	2.7	NA	NA	SL/T1R1	BT	PB	1
Sharma, 2009	India	M	46	8	112	245	2.2	NA	NA	SL/T1R1	BT	PB	1
Author, year of publication	Origin of patient	Sex	Age	Delay between HAART and IRIS (weeks)	CD4 at initiation of HAART (cells/mm3)	CD4 at the onset of IRIS (cells/mm3)	Fold increase of CD4 (ratio CD4 at the onset of IRIS/CD4 at initiation of HAART)	Plasma HIV RNA level at initiation of HAART (copies/ml)	Plasma HIV RNA level at the onset of IRIS (copies/ml)	Clinical manifestations	Ridley-Jopling	WHO	IRIS
Menezes, 2009	Brazil	M	39	8	NA	226	NA	NA	<80	SL/U/T1R	BT	MB	?
	Brazil	M	34	10	62	226	3.6	NA	<80	SL/T1R	BT	MB	?
	Brazil	M	28	4	85	190	2.2	5700000	140	SL/T1R/NT	BT	MB	?
	Brazil	M	46	8	179	271	1.5	39000	<80	SL/T1R	BB	PB	?
	Brazil	M	22	4	160	140	0.9	77204	4880	SL/T1R	BB	MB	?
	Brazil	M	28	4	76	215	2.8	180000	<80	SL/U/T1R	BT	PB	?
	Brazil	F	22	4	NA	408	NA	NA	<80	SL/T1R	BB	PB	?
	Brazil	M	54	16	NA	171	NA	14000	<80	SL/T1R	BT	MB	?
Medeiros, 2009	Angola	F	46	16	91	293	3.2	37669	<50	SL/T1R 1/NT 1	BL	MB	1
Vinay, 2009	India	F	40	24	85	251	3	NA	NA	SL/T1R?/NT	?	PB	1
	India	M	31	8	99	99	1	NA	NA	SL/T2R	?	MB	1
	India	M	30	16	31	144	4.6	NA	NA	SL/T2R/NT	?	PB	1
	India	M	27	20	174	436	2.5	NA	NA	SL	?	PB	1
Talhari, 2010	Brazil	M	54	20	NA	58	NA	NA	NA	SL	BL/BT	MB	?
	Brazil	M	33	24	NA	NA	NA	150000	NA	SL	BL/BT	MB	?
	Brazil	M	48	8	NA	210	NA	8614	NA	SL	BT	PB	?
	Brazil	M	44	12	NA	120	NA	20177	NA	SL	BB	MB	?
	Brazil	M	39	4	NA	166	NA	1724	NA	NT	Neural	PB	?
Bussone, 2010	Ivory Coast	M	40	8	8	117	14.6	125893	250	SL	BL	MB	1
Swaminathan, 2010	India	M	35	2	50	112	2.2	266370	<400	SL/T1R 1	BT	PB	1
Anubhav, 2010	India	F	37	10	67	258	3.9	NA	NA	SL/T1R 1/NT 1	BT	PB	1
John, 2011	India	NA	?	8	25	198	7.9	NA	NA	SL	BT	PB	?
	India	NA	?	8	40	159	4	NA	NA	SL	BT	PB	?
	India	NA	?	8	50	245	4.9	NA	NA	SL	BT	PB	?
	India	NA	?	8	75	230	3.1	NA	NA	SL/T1R 1	BL	MB	?
Manga, 2011	Senegal	F	26	16	11	505	45.9	NA	NA	SL/T1R 1/NT 1 + NFI Se/Mo	BT	PB	1
Sopirala, 2011	USA	M	41	4	14	246	17.6	244861	109	SL/T1R 1	BT	PB	1
Kumar Shishir, 2012	India	F	27	2	76	119	1.6	NA	NA	SL	TT	PB	1
Bhat, 2013	India	M	40	8	128	990	7.7	NA	NA	SL/T1R 1/U1	BT	MB	1
Arakkal, 2015	India	M	38	4	94	151	1.6	107400	NA	SL/T2R 1/NT 1	LL	MB	1
Gil, 2015	Venezuela	F	25	12	1	16	16	32446	1483	SL/T1R 1	BL	MB	3
George, 2016	India	M	38	20	67	160	2.4	NA	NA	SL/T1R 1/NT	BT	PB	1
Ali, 2017	India	M	36	20	68	199	2.9	NA	NA	SL/T1R 1/NT + NFI Se	BT	PB	1
Faye, 2017	Mali	M	31	12	190	315	1.7	NA	NA	SL/T1R1/NT 1 + NFI Se	BL	MB	1
	Mali	F	22	16	205	450	2.2	NA	NA	SL	BT	PB	1
Garcia-Galaviz, 2017	Mexico	M	53	16	90	210	2.3	573998	<40	SL	BL	MB	1
Bachaspatimayum, 2018	India	M	49	3	147	161	1.1	NA	NA	SL/T1R 2/NT 2 + NFI Se/Mo	BT	MB	1
Balita-Cristosomo, 2020	Philippines	M	26	8	NA	NA	NA	NA	NA	SL/U 1/ T1R 1 + T2R1?	BL	MB	1
Mouchard, 2021	Brazil	M	24	1	28	50	1.8	297000	6000	SL	BT	MB	1
	Brazil	M	47	4	5	135	27	8300	1400	SL/T1R2/NT + NFI Se/Mo 2	BT	MB	4
	Brazil	M	46	10	25	96	3.8	59912	<50	SL/T1R 1/U2	BT	MB	1
